# Supplementary material for: Identification of R2R3-MYB Gene Family and Functional Analysis of Responses of S22 Subfamily to Abiotic Stresses in Dandelion (Taraxacum mongolicum Hand.-Mazz.)
Source: Int J Mol Sci. 2025 Apr 5;26(7):3422. doi: 10.3390/ijms26073422 (PMC11989360; doi:10.3390/ijms26073422)
Supplement: Supplementary file 1 [file ijms-26-03422-s001.zip]

Archive with 5 entries (4 files):
- ijms-3444226-supplementary/
- ijms-3444226-supplementary/Supplement Table S1 R2R3TmMYB sequence.xlsx
- ijms-3444226-supplementary/Supplement Table S2 Arabidopsis MYB sequence.xlsx
- ijms-3444226-supplementary/Supplement Table S3 TmMYB expression.xlsx
- ijms-3444226-supplementary/Supplement Table S4 Primers.xlsx
